# Supplementary material for: Mechanical Stress Improves Fat Graft Survival by Promoting Adipose-Derived Stem Cells Proliferation
Source: Int J Mol Sci. 2022 Oct 6;23(19):11839. doi: 10.3390/ijms231911839 (PMC9569524; doi:10.3390/ijms231911839)
Supplement: Supplementary file 1 [file ijms-23-11839-s001.zip]

Archive with 1 entries (1 files):
- ijms-1932206-supplementary.pdf
